# Supplementary material for: From caves to seamounts: the hidden diversity of tetractinellid sponges from the Balearic Islands, with the description of eight new species
Source: PeerJ. 2024 Mar 4;12:e16584. doi: 10.7717/peerj.16584 (PMC11636720; doi:10.7717/peerj.16584)
Supplement: Supplemental Information 1 [file peerj-12-16584-s001.fasta]

>i172_1A_Craniella_cf_cranium
atcaataagcggaggaagagcaactaaccaggattcccccagtaacggcgagcgaagcgg
gaagagttcgagcagtgaatctctggcgctccgtcgccagcgaattgtggccggtagagg
caactgcacccgaggcgccgccgcccaagttgacctggaaaggcacgtcggagagggtga
tagccccgtgcggggcgggggcgccgagggccgctactgtcttccgagagtcgggttgtt
tgagattgcagcccaaagtgggtggtaaactccatctaaagccgaacacgggcacgagac
cgatagcgaacaagtaccgtgagggaaaggtgaaaagcactttggaaagagagttaaaga
gaccgcgaaa
>i416D_PC1317_Craniella_cf_cranium
atcaataagcggaggaagagcaactaaccaggattcccccagtaacggcgagcgaagcgg
gaagagttcgagcagtgaatctctggcgctccgtcgccagcgaattgtggccggtagagg
caactgcacccgaggcgccgccgcccaagttgacctggaaaggcacgtcggagagggtga
tagccccgtgcggggcgggggcgccgagggccgctactgtcttccgagagtcgggttgtt
tgagattgcagcccaaagtgggtggtaaactccatctaaagccgaacacgggcacgagac
cgatagcgaacaagtaccgtgagggaaaggtgaaaagcactttggaaagagagttaaaga
gaccgcgaaa
>i707_Erylus_expletus
atcaataagcggaggaaaagcaactaaccaggattcccccagtaacggcgagcgaagcgg
gaacagctcgagcaggcaatctctggcgtcgatcgccagcgaattgtggccggcagaggc
gggtgcacccgacgcgattccgtcgaagttgacctggaagggcacgtcggagagggtgat
agccccgtgcgcgacggaatcgccgacggccgctaccgtcttcggagagtcgggttgttt
gggagtgcagcccaaagtgggtggtaaactccatctaaagccaaatagcggcacgagacc
gatagcgaacaagtaccgtgagggaaaggtgaaaagcactttggaaagagagttaaagag
gccgcgaaa
>i530_Penares_euastrum
atcaataagcggaggaaaagcaactaaccaggattcccccagtaacggcgagcgaagcgg
gaacagctcgagcaggcaatctctggtgttcatcgccagcgaattgtggccggtagaggc
gggtgcacctgaagcgactccgtcgaagttgacctggaagggcacgtcggagagggtgat
agccccgtgcgtggcggagtcgccgacggccgctaccgtcttcggagagtcgggttgttt
gggagtgcagcccaaagtgggtggtaaactccatctaaagccaaatagcggcacgagacc
gatagcgaacaagtaccgtgagggaaaggtgaaaagcactttggaaagagagttaaagag
gccgcgaaa
>LIT10_Erylus_cf_deficiens
ATCAATAAGCGGAGGAAAAGCAACTAACCAGGATTCCCCCAGTAACGGCGAGCGAAGCGG
GAACAGCTCGAGCAGGCAATCTCTGGTGTCGATCGCCAGCGAATTGTGGCCGGCAGAGGC
GGGTGCACCTGACGCGACTCCGTCGAAGTTGACCTGGAAAGGCACGTCGAAGAGGGTGAT
AACCCCGTGCGTGGCGGAGTCGCCGAAGGCCGCTACCGTCTTCGGAGAGTCGGGTTGTTT
GGGAGTGCAGCCCAAAGTGGGTGGTAAACTCCATCTAAAGCCAAATAGCGGCACGAGACC
GATAGCGAACAAGTACCATGAGGGAAAGGTGAAAAGCACTTTGGAAAGAGAGTTAAAGAG
GCCGCGAAACCGTT
>POR785_Erylus_discophorus
atcaataagcggaggaaaagcaactaaccaggattcccccagtaacggcgagcgaagcgg
gaacagctcgagcaggcaatctctggtgtcgatcgccagcgaattgtggccggcagaggc
gggtgcacctgacgcgactccgtcgaagttgacctggaaaggcacgtcgaagagggtgat
aaccccgtgcgtggcggagtcgccgaaggccgctaccgtcttcggagagtcgggttgttt
gggagtgcagcccaaagtgggtggtaaactccatctaaagccaaatagcggcacgagacc
gatagcgaacaagtaccatgagggaaaggtgaaaagcactttggaaagagagttaaagag
gccgcgaaa
>i329_B2_Erylus_cf_mamillaris
atcaataagcggaggaaaagcaactaaccaggattcccccagtaacggcgagcgaagcgg
gaacagctcgagcaggcaatctctggtgtcgatcgccagcgaattgtggccggcagaggc
gggtgcacctgacgcgactccgtcgaagttgacctggaaaggcacgtcgaagagggtgat
aaccccgtgcgtggcggagtcgccgaaggccgctaccgtcttcggagagtcgggttgttt
gggagtgcagcccaaagtgggtggtaaactccatctaaagccaaatagcggcacgagacc
gatagcgaacaagtaccatgagggaaaggtgaaaagcactttggaaagagagttaaagag
gccgcgaaa
>i693_Calthropella_pathologica
atcaataagcggaggaaaagcaactaaccaggattcccccagtaacggcgagcgaagcgg
gaacagctcgagcaggcaatctctggtgtcgatcgccagcgaattgtggccggcagaggc
ggatgcacctgacgcgactccgtcgaagttgacctggaaaggcacgtcggagagggtgat
agccccgtgcgtggcggagtcgtcgacggccgctaccgtcttcgaagagtcgggttgttt
gggagtgcagcccaaagtgggtggtaaactccatctaaagccaaataacggcacgagacc
gatagcgaacaagtaccatgagggaaaggtgaaaagcactttggaaagagagttaaagag
gccgcgaaa
>i315_B_Penares_candidatus
atcaataagcggaggaaaagcaactaaccaggattcccccagtaacggcgagcgaagcgg
gaaaagctcgagcaggcaatctctggtgtcgatcgccagcgaattgtggccggcagaggc
gggtgcacctgacgcgattccgtcgaagttgacctggaaaggcacgtcgaagagggtgat
aaccccgtgcgtggcggagtcgcagacggccgctaccgtcttcggagagtcgggttgttt
gggagtgcagcccaaagtgggtggtaaactccatctaaagccaaataacggcacgagacc
gatagcgaacaagtaccatgagggaaaggtgaaaagcactttggaaagagagttaaagag
gccgcgaaa
>POR946_Penares_helleri
atcaataagcggaggaaaagcaactaaccaggattcccccagtaacggcgagcgaagcgg
gaacagctcgagcaggcaatctctggtgtcgatcgccagcgaattgtggccggcagaggc
gggtgcacctgacgcgattccgtcgaagttgacctggaaaggcacgtcgaagagggtgat
aaccccgtgcgtggcggagtcgccgacggccgctaccgtcttcggagagtcgggttgttt
gggagtgcagcccaaagtgggtggtaaactccatctaaagccaaataacggcacgagacc
gatagcgaacaagtaccatgagggaaaggtgaaaagcactttggaaagagagttaaagag
gccgcgaaa
>i739_Penares_helleri
atcaataagcggaggaaaagcaactaaccaggattcccccagtaacggcgagcgaagcgg
gaacagctcgagcaggcaatctctggtgtcgatcgccagcgaattgtggccggcagaggc
gggtgcacctgacgcgattccgtcgaagttgacctggaaaggcacgtcgaagagggtgat
aaccccgtgcgtggcggagtcgccgacggccgctaccgtcttcggagagtcgggttgttt
gggagtgcagcccaaagtgggtggtaaactccatctaaagccaaataacggcacgagacc
gatagcgaacaagtaccatgagggaaaggtgaaaagcactttggaaagagagttaaagag
gccgcgaaa
>LIT40_Penares_sp_nov_Cave_
atcaataagcggaggaaaagcaactaaccaggattcccccagtaacggcgagcgaagcgg
gaacagctcgagcaggcaatctctggtgtcgatcgccagcgaattgtggccggcagaggc
gggtgcacctgacgcgattccgtcgaagttgacctggaaaggcacgtcgaagagggtgat
aaccccgtgcgtggcggagtcgccgaaggccgctaccgtcttcggagagtcgggttgttt
gggagtgcagcccaaagtgggtggtaaactccatctaaagccaaataacggcacgagacc
gatagcgaacaagtaccatgagggaaaggtgaaaagcactttggaaagagagttaaagag
gccgcgaaa
>i352_1_Stelletta_mortarium_sp_nov
atcaataagcggaggaaaagcaactaaccaggattcccccagtaacggcgagcgaagcgg
gaacagctcgagcaggcaatctctggtgtcgatcgccagcgaattgtggccggcagaggc
gggtgcacccgacgcgacaccgtcgaagttgacctggaaaggcacgtcggagagggtgat
agccccgtgtgcgacggggtcgcggagggccgctaccgtcttccgagagtcgggttgttt
gggagtgcagcccaaagtgggtggtaaactccatctaaagccaaataacggcacgagacc
gatagcgaacaagtaccgtgagggaaaggtgaaaagcactttggaaagagagttaaagag
gccgcgaaa
>i594_Stelletta_mortarium_sp_nov
atcaataagcggaggaaaagcaactaaccaggattcccccagtaacggcgagcgaagcgg
gaacagctcgagcaggcaatctctggtgtcgatcgccagcgaattgtggccggcagaggc
gggtgcacccgacgcgacaccgtcgaagttgacctggaaaggcacgtcggagagggtgat
agccccgtgtgcgacggggtcgcggagggccgctaccgtcttccgagagtcgggttgttt
gggagtgcagcccaaagtgggtggtaaactccatctaaagccaaataacggcacgagacc
gatagcgaacaagtaccgtgagggaaaggtgaaaagcactttggaaagagagttaaagag
gccgcgaaa
>i714_1_Stelletta_mortarium_sp_nov
atcaataagcggaggaaaagcaactaaccaggattcccccagtaacggcgagcgaagcgg
gaacagctcgagcaggcaatctctggtgtcgatcgccagcgaattgtggccggcagaggc
gggtgcacccgacgcgacaccgtcgaagttgacctggaaaggcacgtcggagagggtgat
agccccgtgtgcgacggggtcgcggagggccgctaccgtcttccgagagtcgggttgttt
gggagtgcagcccaaagtgggtggtaaactccatctaaagccaaataacggcacgagacc
gatagcgaacaagtaccgtgagggaaaggtgaaaagcactttggaaagagagttaaagag
gccgcgaaa
>i589_1_Stelletta_dichoclada
atcaataagcggaggaaaagcaactaaccaggattcccccagtaacggcgagcgaagcgg
gaatagctcgagcaggcaatctctggtgttgatcgccagcgaattgtggccggcagaggc
ggatgcacctgaagcgactccgtcgaagttgacctggaaaggcacgtcggagagggtgat
agccccgtgcgtggcggagtcgctgatggccgctaccgtcttcggagagtcgggttgttt
gggagtgcagcccaaagtgggtggtaaactccatctaaagccaaataacggcacgagacc
gatagcgaacaagtaccatgagggaaaggtgaaaagcactttggaaagagagttaaagag
gccgcgaaaccgttgggagggaaacgcatgcagccgaactggtccgcgtcgagttcaggg
ggctgcgagaagtcgtgcgtgtagacgtcaccttacgggtcgyctgtacgtccggacgcc
tcgcattcctggtctctcggcggcaaggaccagccaagtgcggtgggcgccggtcgatga
gcacgcgtcgggcaggtagcgcaactgctccggcaggggcgaacttatagccgatcgtgc
ggagcgtccggtacccaccgaggagagtggtggtgtttgcacccccgtagcgcaggccgc
ttgcggccggggcgctctcgttcttttctctgccgcgtcgggtccactgcttgcagtgcc
cggtgacggtggacgtttcggacgggaggtcgtccacgccttgcgctgtggtcgcttggc
tagccctcggttgcattcga
>i416_A_Stelletta_dichoclada
atcaataagcggaggaaaagcaactaaccaggattcccccagtaacggcgagcgaagcgg
gaatagctcgagcaggcaatctctggtgttgatcgccagcgaattgtggccggcagaggc
ggatgcacctgaagcgactccgtcgaagttgacctggaaaggcacgtcggagagggtgat
agccccgtgcgtggcggagtcgctgatggccgctaccgtcttcggagagtcgggttgttt
gggagtgcagcccaaagtgggtggtaaactccatctaaagccaaataacggcacgagacc
gatagcgaacaagtaccatgagggaaaggtgaaaagcactttggaaagagagttaaagag
gccgcgaaaccgttgggagggaaacgcatgcagccgaactggtccgcgtcgagttcaggg
ggctgcgagaagtcgtgcgtgtagacgtcaccttacgggtcgcctgtacgtccggacgcc
tcgcattcctggtctctcggcggcaaggaccagccaagtgcggtgggcgccggtcgatga
gcacgcgtcgggcaggtagcgcaactgctccggcaggggcgaacttatagccgatcgtgc
ggagcgtccggtacccaccgaggagagtggtggtgtttgcacccccgtagcgcaggccgc
ttgcggccggggcgctctcgttcttttctctgccgcgtcgggtccactgcttgcagtgcc
cggtgacggtggacgtttcggacgggaggtcgtccacgccttgcgctgtggtcgcttggc
tagccgtcggttgcattcga
>i715_2_Stelletta_dichoclada
atcaataagcggaggaaaagcaactaaccaggattcccccagtaacggcgagcgaagcgg
gaatagctcgagcaggcaatctctggtgttgatcgccagcgaattgtggccggcagaggc
ggatgcacctgaagcgactccgtcgaagttgacctggaaaggcacgtcggagagggtgat
agccccgtgcgtggcggagtcgctgatggccgctaccgtcttcggagagtcgggttgttt
gggagtgcagcccaaagtgggtggtaaactccatctaaagccaaataacggcacgagacc
gatagcgaacaagtaccatgagggaaaggtgaaaagcactttggaaagagagttaaagag
gccgcgaaaccgttgggagggaaacgcatgcagccgaactggtccgcgtcgagttcaggg
ggctgcgagaagtcgtgcgtgtagacgtcaccttacgggtcgcctgtacgtccggacgcc
tcgcattcctggtctctcggcggcaaggaccagccaagtgcggtgggcgccggtcgatga
gcacgcgtcgggcaggtagcgcaactgctccggcaggggcgaacttatagccgatcgtgc
ggagcgtccggtacccaccgaggagagtggtggtgtttgcacccccgtagcgcaggccgc
ttgcggccggggcgctctcgttcttttctctgccgcgtcgggtccactgcttgcagtgcc
cggtgacggtggacgtttcggacgggaggtcgtccacgccttgcgctgtggtcgcttggc
tagccgtcggttgcattcga
>i757_Stelletta_mediterranea
atcaataagcggaggaaaagcaactaaccaggattcccccagtaacggcgagcgaagcgg
gaaaagctcgagcaggcaatctctggtgttgatcgccagcgaattgtggccggcagaggc
ggatgcacctgacgcgacttcgtcgaagttgacctggaaaggcacgtcggagagggtgat
agccccgtgcgtggcgaagtcgccgatggccgctaccgtcttcggagagtcgggttgttt
gggagtgcagcccaaagtgggtggtaaactccatctaaagccaaataacggcacgagacc
gatagcgaacaagtaccatgagggaaaggtgaaaagcactttggaaagagagttaaagag
gccgcgaaaccgttgggagggaaacgcatgcagccgaactggctcccgtcgagttcaggg
gactgcgagaagtcgtgcgttcagactgcacctccggggtggtctgggcgtcctggcggc
acgcatccctggtctctcggcggcaagagccggccaagtgcggtgggtgccggtcgatga
gcacgcgtcgggcaggtagcgcaactgctcttgcaggggcgaacttatagccgatcgtgc
ggagcgtccggtgcccaccgaggagagcggtggcatttccacccccgtagcgcaggccgt
tcgcggccggggcgctctcgttcgttgctctgccgcgtcgtgtcactgctcgcagtgccc
ggcgtcggcggacgtttcgggtgggaggtcgtccacgccttgcgctgtggtcgcttggct
agccgtcggctgcattcga
>i470_Thrombus_abyssi
atcaataagcggaggaagagcaaccaacagggattcccccagtaacagcgagcgaagcgg
gagtagctcgagcagccaatctctggcgcgtcagtcgtcagcgaattgtggccgggagag
gcggctgcacccgaggtgttccggccgaagtcgacctggaaaggcgcgtcggagagggtg
ataaccccgtgctcggtcggatcgtcgagggccgctgccgtcttccgagagtcgggttgt
ttgggattgcagcccaaagtgggtggtaaactccatctaaagccgaatacaggcacgaga
ccgatagcgaacaagtaccgtgagggaaaggtgaaaagcactttggaaggagagttaaag
agcccgcgaaaccgttaggagggaaacgcatgcagccggacgggccctcgtcgggttcaa
ggggttgcgtggcgcggccgaggtgggaagcaccttcggggcttttccgcagcggtagag
cgtttgcgccccctgcactctcggcggtgtgggccgaccaagggcggcggtgtatcgggc
taagcggactgccgggcgaggtaccgycgcaggccttcgggtcgtcggcgaacttacagc
cggtggtcgttgaagctcggagaccgccgaggacagggcgactatccgtcccctctgcgc
aggtccttctgggccggagcccttctgagcgttcagtcgtcgcgccgtgggactgttcgc
agtgcccggtggcggcgtgcgggatcgctcgggaggtgacctgacgccttgcgctggagt
ccgttggtcagtcgtcggct
>i818_2_Vulcanella_gracilis
atcaataagcggaggaaaagcaactaaccaggattcccccagtaacggcgagcgaagcgg
gaatagctcgagcaggcaatctctggcgtcgatcgccagcgaattgtggccggcagaggc
gggtgcacccgaggcgattccgtcgaagttgacctggaaaggcacgtcggagagggtgat
agccccgtgcggggcggagtcgccgagggccgctaccgtcttcggagagtcgggttgttt
gggagtgcagcccaaagtgggtggtaaactccatctaaagccaaatagcggcacgagacc
gatagcgaacaagtaccatgagggaaaggtgaaaagcactttggaaagagagttaaagag
gccgcgaaa
>i809_Poecillastra_compressa
atcaataagcggaggaaaagcaactaaccaggattcccccagtaacggcgagcgaagcgg
gaatagctcgagcaggcaatctctggcgtcgatcgtcagcgaattgtggccggcagaggc
gggtgcacccgaggcgactccgtcgaagttgacctggaaaggcacgtcggagagggtgat
agccccgtgcggggcggagtcgccgagggccgctaccgtcttcggagagtcgggttgttt
gggagtgcagcccaaagtgggtggtaaactccatctaaagccaaataacggcacgagacc
gatagcgaacaagtaccatgagggaaaggtgaaaagcactttggaaagagagttaaagag
gccgcgaaa
>i777_Characella_tripodaria
atcaataagcggaggaaaagcaactaaccaggattcccccagtaacggcgagcgaagcgg
gaatagctcgagcaggcaatctctggtgtctaatcgccagcgaattgtggccggcagagg
cggatgcacccgacgcgactccgtcgaagttgacctggaaaggcacgtcggagagggtga
tagccccgtgcgtggcggagtcgcggagggccgctaccgtcttcggagagtcgggttgtt
tgggagtgcagcccaaagtgggtggtaaactccatctaaagccaaataacggcacgagac
cgatagcgaacaagtaccatgagggaaaggtgaaaagcactttggaaagagagttaaaga
ggccgcgaaa
>i153_Characella_tripodaria
atcaataagcggaggaaaagcaactaaccaggattcccccagtaacggcgagcgaagcgg
gaatagctcgagcaggcaatctctggtgtctaatcgccagcgaattgtggccggcagagg
cggatgcacccgacgcgactccgtcgaagttgacctggaaaggcacgtcggagagggtga
tagccccgtgcgtggcggagtcgcggagggccgctaccgtcttcggagagtcgggttgtt
tgggagtgcagcccaaagtgggtggtaaactccatctaaagccaaataacggcacgagac
cgatagcgaacaagtaccatgagggaaaggtgaaaagcactttggaaagagagttaaaga
ggccgcgaaa
>i527_Characella_pachastrelloides
atcaataagcggaggaaaagcaactaaccaggattcccccagtaacggcgagcgaagcgg
gaatagctcgagcaggcaatctctggtgtcgatcgccagcgaattgtggccggcagaggc
ggatgcacccgacgcgactccgtcgaagttgacctggaaaggcacgtcggagagggtgat
agccccgtgcgtggcggagtcgcggagggccgctaccgtcttcggagagtcgggttgttt
gggagtgcagcccaaagtgggtggtaaactccatctaaagccaaataacggcacgagacc
gatagcgaacaagtaccatgagggaaaggtgaaaagcactttggaaagagagttaaagag
gccgcgaaa
>i688_Pachastrella monilifera
atcaataagcggaggaagagcaactaaccaggattcccccagtaacggcgagcgaagcgg
gaatagctcgagcaggcaatctctggtgtcgatcgccagcgaattgtggccggcagaggc
ggatgcacccgacgcgactccgtcgaagttgacctggaaaggcacgtcggagagggtgat
agccccgtgcgtggcggagtcgcggagggccgctaccgtcttcggagagtcgggttgttt
gggagtgcagcccaaagtgggtggtaaactccatctaaagccaaataacggcacgagacc
gatagcgaacaagtaccatgagggaaaggtgaaaagcactttggaaagagagttaaagag
gccgcgaaa
>i820_1_Pachastrella_ovisternata
atcaataagcggaggaagagcaactaaccaggattcccccagtaacggcgagcgaagcgg
gaatagctcgagcaggcaatctctggtgtcgatcgccagcgaattgtggccggcagaggc
ggatgcacccgacgcgactccgtcgaagttgacctggaaaggcacgtcggagagggtgat
agccccgtgcgtggcggagtcgcggagggccgctaccgtcttcggagagtcgggttgttt
gggagtgcagcccaaagtgggtggtaaactccatctaaagccaaataacggcacgagacc
gatagcgaacaagtaccatgagggaaaggtgaaaagcactttggaaagagagttaaagag
gccgcgaaa
>i808_Pachastrella_ovisternata
atcaataagcggaggaagagcaactaaccaggattcccccagtaacggcgagcgaagcgg
gaatagctcgagcaggcaatctctggtgtcgatcgccagcgaattgtggccggcagaggc
ggatgcacccgacgcgactccgtcgaagttgacctggaaaggcacgtcggagagggtgat
agccccgtgcgtggcggagtcgcggagggccgctaccgtcttcggagagtcgggttgttt
gggagtgcagcccaaagtgggtggtaaactccatctaaagccaaataacggcacgagacc
gatagcgaacaagtaccatgagggaaaggtgaaaagcactttggaaagagagttaaagag
gccgcgaaa
>LIT05_Caminella_intuta
atcaataagcggaggaaaagcaactaaccaggattcccccagtaacggcgagcgaagcgg
gaatagctcgagcagccaatctctggtgtcgatcgccagcgaattgtggccggtagaggc
ggatgcacctgaagcgactccgtcgaagttgacctggaaaggcacgtcggagagggtgat
agccccgtgcgtggcggagtcgccgaaggccgctaccgtcttcggagagtcgggttgttt
gggagtgcagcccaaagtgggtggtaaactccatctaaagccaaataacggcacgagacc
gatagcgaacaagtaccatgagggaaaggtgaaaagcactttggaaagagagttaaagag
gccgcgaaa
>i215_B_Nethea_amygdaloides
atcaataagcggaggaaaagcaactaaccaggattcccccagtaacggcgagcgaagcgg
gaagagctcgagcaggcaatctctggtgtcgatcgccagcgaattgtggccggcagaggc
ggatgcacccgacgcgaccccgtcgaagttgacctggaaaggcacgtcggagagggtgat
agccccgtgcggggcggagtcgccgagggccgctaccgtcttcggagagtcgggttgttt
gggagtgcagcccaaagtgggtggtaaactccatctaaagccaaataacggcacgagacc
gatagcgaacaagtaccatgagggaaaggtgaaaagcactttggaaa
>i575_Geodia_geodina
atcaataagcggaggaagagaaactaaccaggattcccccagtaacggcgagcgaagcgg
gaacagctcgagcaggcaatctctggcgtcgatcgccagcgaattgtggccggcagaggc
gggtgcacccgacgcgacaccgccgaagttgacctggaaaggcacgtcggagagggtgat
agccccgtgcgcggcggggtcgcggagggccgctaccgtcttcggagagtcgggttgttt
gggagtgcagcccaaagtgggtggtaaactccatctaaagccaaatagcggcacgagacc
gatagcgaacaagtaccgtgagggaaaggtgaaaagcactttggaaagagagttaaagag
gccgcgaaa
>i708_Geodia_geodina
atcaataagcggaggaagagaaactaaccaggattcccccagtaacggcgagcgaagcgg
gaacagctcgagcaggcaatctctggcgtcgatcgccagcgaattgtggccggcagaggc
gggtgcacccgacgcgacaccgccgaagttgacctggaaaggcacgtcggagagggtgat
agccccgtgcgcggcggggtcgcggagggccgctaccgtcttcggagagtcgggttgttt
gggagtgcagcccaaagtgggtggtaaactccatctaaagccaaatagcggcacgagacc
gatagcgaacaagtaccgtgagggaaaggtgaaaagcactttggaaagagagttaaagag
gccgcgaaa
>i715_1_Geodia_bibilonae_sp_nov
atcaataagcggaggaagagaaactaaccaggattcccccagtaacggcgagcgaagcgg
gaagagctcgagcaggcaatctctggtgttgatcgccagcgaattgtggccggcagaggc
ggatgcacccgaagcgactccgtcgaagttgacctggaaaggcacgtcggagagggtgat
agccccgtgcgtggcggagtcgccgacggccgctaccgtcttcggagagtcgggttgttt
gggagtgcagcccaaagtgggtggtaaactccatctaaagccaaatagcggcacgagacc
gatagcgaacaagtaccatgagggaaaggtgaaaagcactt
>i780_Geodia_bibilonae_sp_nov
atcaataagcggaggaagagaaactaaccaggattcccccagtaacggcgagcgaagcgg
gaagagctcgagcaggcaatctctggtgttgatcgccagcgaattgtggccggcagaggc
ggatgcacccgaagcgactccgtcgaagttgacctggaaaggcacgtcggagagggtgat
agccccgtgcgtggcggagtcgccgacggccgctaccgtcttcggagagtcgggttgttt
gggagtgcagcccaaagtgggtggtaaactccatctaaagccaaatagcggcacgagacc
gatagcgaacaagtaccatgagggaaaggtgaaaagcactttggaaagagagttaaagag
gccgcgaaa
>i674_Geodia_Geodia_bibilonae_sp_nov
atcaataagcggaggaagagaaactaaccaggattcccccagtaacggcgagcgaagcgg
gaagagctcgagcaggcaatctctggtgtcgatcgccagcgaattgtggccggcagaggc
ggatgcacccgaagcgactccgtcgaagttgacctggaaaggcacgtcggagagggtgat
agccccgtgcgtggcggagtcgccgacggccgctaccgtcttcggagagtcgggttgttt
gggagtgcagcccaaagtgggtggtaaactccatctaaagccaaatagcggcacgagacc
gatagcgaacaagtaccatgagggaaaggtgaaaagcactttggaaagagagttaaagag
gccgcgaaa
>i589_2_Geodia_microsphaera_sp_nov
atcaataagcggaggaagagaaaccaaccaggattcccccagtaacggcgagcgaagcgg
gaaaagctcgagcaggcaatctctggtgttgatcgccagcgaattgtggccggcagaggc
ggatgcacccgaagcgactccgtcgaagttgacctggaaaggcacgtcggagagggtgat
agccccgtgcgtggcggagtcgccgagggccgctaccgtcttcggagagtcgggttgttt
gggagtgcagcccaaagtgggtggtaaactccatctaaagccaaatagcggcacgagacc
gatagcgaacaagtaccatgagggaaaggtgaaaagcactttggaaagagagttaaagag
gccgcgaaa
>i244_B1_Geodia_matrix_sp_nov
atcaataagcggaggaagagaaactaaccaggattcccccagtaacggcgagcgaagcgg
gaacagctcgagcaggcaatctctggcgtcgatcgccagcgaattgtggccggcagaggc
ggttgcacccgacgcgatcccgccgaagttgacctggaaaggcacgtcggagagggtgat
agccccgtgcggggcggggtcgccgagggccgctgccgtcttcggagagtcgggttgttt
gggagtgcagcccaaagtgggtggtaaactccatctaaagccaaatagcggcgcgagacc
gatagcgaacaagtaccgtgagggaaaggtgaaaagcactttggaaagagagttaaagag
gccgcgaaa
>i577_1_Geodia_Geodia_matrix_sp_nov
atcaataagcggaggaagagaaactaaccaggattcccccagtaacggcgagcgaagcgg
gaacagctcgagcaggcaatctctggcgtcgatcgccagcgaattgtggccggcagaggc
ggttgcacccgacgcgatcccgccgaagttgacctggaaaggcacgtcggagagggtgat
agccccgtgcggggcggggtcgccgagggccgctgccgtcttcggagagtcgggttgttt
gggagtgcagcccaaagtgggtggtaaactccatctaaagccaaatagcggcgcgagacc
gatagcgaacaagtaccgtgagggaaaggtgaaaagcactttggaaagagagttaaagag
gccgcgaaa
>i577_2_Geodia_Geodia_matrix_sp_nov
atcaataagcggaggaagagaaactaaccaggattcccccagtaacggcgagcgaagcgg
gaacagctcgagcaggcaatctctggcgtcgatcgccagcgaattgtggccggcagaggc
ggttgcacccgacgcgatcccgccgaagttgacctggaaaggcacgtcggagagggtgat
agccccgtgcggggcggggtcgccgagggccgctgccgtcttcggagagtcgggttgttt
gggagtgcagcccaaagtgggtggtaaactccatctaaagccaaatagcggcgcgagacc
gatagcgaacaagtaccgtgagggaaaggtgaaaagcactttggaaagagagttaaagag
gccgcgaaa
>i232_1_Thenea_muricata
atcaataagcggaggaaaagcaactaacaaggattcccccagtaacggcgagcgaagcgg
gaatagctcgagcaggcaatctctggtgttgatcgccagcgaattgtggccggaagaggc
ggctgcacctgaggcgactccgtcgaagttgacctggaaaggcacgtcggagagggtgat
agccccgtgcggggcggagtcgctgagggccgctaccgtcttcggagagtcgggttgttt
gggaatgcagcccaaagtgggtggtagactccatctaaagccaaatagcggcacgagacc
gatagcgaacaagtaccatgagggaaaggtgaaaagcactttggaaagagagttaaagag
gccgcgaaa
>i320_Discodermia_polymorpha
atcaataagcggaggaaaagcaactaaccaggattcccctagtaacggcgagcgaagcgg
gaacagctcgagcaggcaatctctggtgtcgatcgccagcgaattgtggccggcagaggc
gggtgcaccagacgcgactccgtcgaagttgacctggaaaggcacgtcggagagggtgat
agccccgtgcgcggcggagtcgccgaaggccgctaccgccttcggagagtcgggttgttt
gggaatgcagcccaaagtgggtggaaaactccatctaaagccaaataacggcacgagacc
gatagcgaacaagtaccgtgagggaaaggtgaaaagcactttggaaagagagttaaaaag
gccgcgaaa
>i321_Discodermia_polymorpha
atcaataagcggaggaaaagcaactaaccaggattcccctagtaacggcgagcgaagcgg
gaacagctcgagcaggcaatctctggtgtcgatcgccagcgaattgtggccggcagaggc
gggtgcaccagacgcgactccgtcgaagttgacctggaaaggcacgtcggagagggtgat
agccccgtgcgcggcggagtcgccgaaggccgctaccgccttcggagagtcgggttgttt
gggaatgcagcccaaagtgggtggaaaactccatctaaagccaaataacggcacgagacc
gatagcgaacaagtaccgtgagggaaaggtgaaaagcactttggaaagagagttaaaaag
gccgcgaaa
>i606_Discodermia_polymorpha
atcaataagcggaggaaaagcaactaaccaggattcccctagtaacggcgagcgaagcgg
gaacagctcgagcaggcaatctctggtgtcgatcgccagcgaattgtggccggcagaggc
gggtgcaccagacgcgactccgtcgaagttgacctggaaaggcacgtcggagagggtgat
agccccgtgcgcggcggagtcgccgaaggccgctaccgccttcggagagtcgggttgttt
gggaatgcagcccaaagtgggtggaaaactccatctaaagccaaataacggcacgagacc
gatagcgaacaagtaccgtgagggaaaggtgaaaagcactttggaaagagagttaaaaag
gccgcgaaa
>i526_Caminus_vulcani
atcaataagcggaggaagagcaactaaccaggattcccccagtaacggcgagcgaagcgg
gaacagctcgagcaggcaatctctggcgtcgatcgccagcgaattgtggccggcagaggc
ggatgcaccggacgcgactccgtcgaagttgacctggaaaggcacgtcggagagggtgat
aaccccgtgcgcggcggagtcgcagacggccgctaccgtcttcggagagtcgggttgttt
gggagtgcagcccaaagtgggtggtaaactccatctaaagccaaatagcggcacgagacc
gatagcgaacaagtaccgtgagggaaaggtgaaaagcactttggaaagagagttaaagag
gccgcgaaa
>ATL01_Stelletta_lactea
TAGATATCAATAAGCGGAGGAAAAGCAACTAACCAGGATTCCCCCAGTAACGGCGAGCGA
AGCGGGaATAGcTcGAGCAGGCAATCTCTGGTGTTGATcGCCAgCGAATTGTGGCCGGCA
GAGGCGGATGCACCTGACGcGAcTCCGtCgAAGTTGACCTGGAaAGGCaCGtCGGAgAGG
GTGATAGCCCCGTGCGTGGCGAAGTCGCGGATGGCCGCTACCGTCTTCGGAGAGTCGGGT
TGTTTGGGAGTGCAGCCCAAAGTGGGTGGTAAACTCCATCTAAAGCCAAATAACGGCACG
AGACCGATAGCGAACAAGTACCATGAGGGAAAGGTGAAAAGCACTTTGGAAAGAGAGTTA
AAGAGGCCGCGAAACCGTTGGGAGGGAAACGCATGCAGCCGAACTGGCCCGCGTCGAGTT
CAGGGGGCTGCGAGGAGTCGTGCGCATAGACGTCACCTTAGGGGTCGTCTGTACGTCCGG
ACGCCTCGCATTCCTGGTCTCTCGGCGGCAAGGGCCAGCCAAGTGCGGTGGGCGCCGGTC
GATGAGCACGCGTCGGGCAGGTAGCGCAACTGCTCTGGCAGGGGCGAACTTATAGCCGAT
CGTGCGGAGCGTCCGGTACCCACCGAGGAGAGTGGTGGCGTTTGCACCCCCGTAGCGCAG
GCCGCTTGCGGCCGGGGCGCTCTCGTTCGTTGCTCTGCCGCGTCGTGTCACTGCTTGCAG
TGCCCGGTGACGGTGGACGCTTCGGACGTGAGGTCGTCCACGCCTTGCGCTGTGGTCGCT
TGGCTATCC
