# Supplementary material for: From caves to seamounts: the hidden diversity of tetractinellid sponges from the Balearic Islands, with the description of eight new species
Source: PeerJ. 2024 Mar 4;12:e16584. doi: 10.7717/peerj.16584 (PMC11636720; doi:10.7717/peerj.16584)
Supplement: Supplemental Information 2 [file peerj-12-16584-s002.fas]

>Geodia_geodina_i575
gaccttatatttattatttggtgctttttcgggtatgataggaactgggtttagttttct
tattagactagaactatcggctcccgggtcaatgctgggcgacgatcatctttacaatgt
cataattactgcccatggtcttataatgatcttttttttagtcatgccggttatgatagg
ggggtttggtaattgatttgttcctctctatatcggggccccggatatggcttttccaag
attgaataatattagtttttgagtattacctccctcattaatattattattaggttcggc
ttttgttgaacaaggggttggggctggatgaacaatttatccgcctctatcgagcgttcc
cgctcattcagggggttcggtagatgcggcgatatttagtcttcatttggccggtatttc
atcaattttaggatctatgaattttattactactatttttaatatgcgggcgcctggtat
tacgatggatagattacctttatttgtttgatctattttagtaacaacttatcttttaat
attatctttacctgttttagcgggggcaataactatgcttttaaccgatagaaattttaa
tacaaccttttttgacccagcgggaggtggggacccaatattatttcagcatttattt
>Geodia_geodina_i708
gaccttatatttattatttggtgctttttcgggtatgataggaactgggtttagttttct
tattagactagaactatcggctcccgggtcaatgctgggcgacgatcatctttacaatgt
cataattactgcccatggtcttataatgatcttttttttagtcatgccggttatgatagg
ggggtttggtaattgatttgttcctctctatatcggggccccggatatggcttttccaag
attgaataatattagtttttgagtattacctccctcattaatattattattaggttcggc
ttttgttgaacaaggggttggggctggatgaacaatttatccgcctctatcgagcgttcc
cgctcattcagggggttcggtagatgcggcgatatttagtcttcatttggccggtatttc
atcaattttaggatctatgaattttattactactatttttaatatgcgggcgcctggtat
tacgatggatagattacctttatttgtttgatctattttagtaacaacttatcttttaat
attatctttacctgttttagcgggggcaataactatgcttttaaccgatagaaattttaa
tacaaccttttttgacccagcgggaggtggggacccaatattatttcagcatttattt
>Geodia_geodina_i576
gaccttatatttattatttggtgctttttcgggtatgataggaactgggtttagttttct
tattagactagaactatcggctcccgggtcaatgctgggcgacgatcatctttacaatgt
cataattactgcccatggtcttataatgatcttttttttagtcatgccggttatgatagg
ggggtttggtaattgatttgttcctctctatatcggggccccggatatggcttttccaag
attgaataatattagtttttgagtattacctccctcattaatattattattaggttcggc
ttttgttgaacaaggggttggggctggatgaacaatttatccgcctctatcgagcgttcc
cgctcattcagggggttcggtagatgcggcgatatttagtcttcatttggccggtatttc
atcaattttaggatctatgaattttattactactatttttaatatgcgggcgcctggtat
tacgatggatagattacctttatttgtttgatctattttagtaacaacttatcttttaat
attatctttacctgttttagcgggggcaataactatgcttttaaccgatagaaattttaa
tacaaccttttttgacccagcgggaggtggggacccaatattatttcagcatttattt
>Geodia_geodina_i140_A
gaccttatatttattatttggtgctttttcgggtatgataggaactgggtttagttttct
tattagactagaactatcggctcccgggtcaatgctgggcgacgatcatctttacaatgt
cataattactgcccatggtcttataatgatcttttttttagtcatgccggttatgatagg
ggggtttggtaattgatttgttcctctctatatcggggccccggatatggcttttccaag
attgaataatattagtttttgagtattacctccctcattaatattattattaggttcggc
ttttgttgaacaaggggttggggctggatgaacaatttatccgcctctatcgagcgttcc
cgctcattcagggggttcggtagatgcggcgatatttagtcttcatttggccggtatttc
atcaattttaggatctatgaattttattactactatttttaatatgcgggcgcctggtat
tacgatggatagattacctttatttgtttgatctattttagtaacaacttatcttttaat
attatctttacctgttttagcgggggcaataactatgcttttaaccgatagaaattttaa
tacaaccttttttgacccagcgggaggtggggacccaatattatttcagcatttattt
>Geodia_matrix sp_nov_i244_B
gacattatatttattatttggtgctttttcgggtacgataggaactgggtttagttttct
tattagattagagctatcggctcccgggtcaatgctgggggacgatcatctttacaatgt
cataattactgcccatggtcttataatgattttttttttagtcatgccggttatgatcgg
ggggtttggtaattgatttgttcctctttatattggggccccggatatggcctttccaag
attaaataatattagtttttgagtattaccaccatcattaatattactattaggttcggc
ttttgttgaacaaggggttggggccggatgaacaatttatccgcctctatcgagcgttca
ggctcattcggggggttcggtagatgctgcgatatttagtcttcatttggctggtatttc
atcaattttaggatctatgaattttattactactatttttaatatgcggggaccaggaat
tacgatggataggttgcctttatttgtttgatctattttagtaacaacttatcttttaat
attatctctacctgttttagccggagcaataactatgcttttaacagatagaaattttaa
tacaactttttttgatccggcggggggtggggacccaatattatttcagcatttattt
>Geodia_matrix sp_nov_i577_1
gacattatatttattatttggtgctttttcgggtacgataggaactgggtttagttttct
tattagattagagctatcggctcccgggtcaatgctgggggacgatcatctttacaatgt
cataattactgcccatggtcttataatgattttttttttagtcatgccggttatgatcgg
ggggtttggtaattgatttgttcctctttatattggggccccggatatggcctttccaag
attaaataatattagtttttgagtattaccgccatcattaatattactattaggttcggc
ttttgttgaacaaggggttggggccggatgaacaatttatccgcctctatcgagcgttca
ggctcattcggggggttcggtagatgctgcgatatttagtcttcatttggctggtatttc
atcaattttaggatctatgaattttattactactatttttaatatgcggggaccaggaat
tacgatggataggttgcctttatttgtttgatctattttagtaacaacttatcttttaat
attatctctacctgttttagccggagcaataactatgcttttaacagatagaaattttaa
tacaactttttttgatccggcggggggtggggacccaatattatttcagcatttattt
>Geodia_matrix sp_nov_i577_2
gacattatatttattatttggtgctttttcgggtacgataggaactgggtttagttttct
tattagattagagctatcggctcccgggtcaatgctgggggacgatcatctttacaatgt
cataattactgcccatggtcttataatgattttttttttagtcatgccggttatgatcgg
ggggtttggtaattgatttgttcctctttatattggggccccggatatggcctttccaag
attaaataatattagtttttgagtattaccaccatcattaatattactattaggttcggc
ttttgttgaacaaggggttggggccggatgaacaatttatccgcctctatcgagcgttca
ggctcattcggggggttcggtagatgctgcgatatttagtcttcatttggctggtatttc
atcaattttaggatctatgaattttattactactatttttaatatgcggggaccaggaat
tacgatggataggttgcctttatttgtttgatctattttagtaacaacttatcttttaat
attatctctacctgttttagccggagcaataactatgcttttaacagatagaaattttaa
tacaactttttttgatccggcggggggtggggacccaatattatttcagcatttattt
>Geodia_bibilonae_sp_nov_i780
gaccttatatctattatttggtgctttttcgggtatggtaggaactggttttagttttct
tattagactagaattatcggcccccggatcaatgttgggtgatgaccacctttataatgt
cataattacggctcatggtcttataatgatctttttcttagttatgccggttctgatagg
gggatttggaaattgatttgttcctctttatatcggggctccggatatggcttttccaag
attaaataatattagtttttgagtattacccccatcaataatgctattgctaggctcagc
ttttgttgaacaaggggtaggggcaggatgaactgtttatccgcctctatctagcattca
ggctcattcggggggttctgtagacgcggcgatatttagtcttcatttggctggtatttc
atcaattttagggtctatgaattttattactacaatttttaatatgcgggcacctggtat
tacgatggatagattgcctttatttgtctgatctattttagtaacaacttatcttttaat
attatctttacctgttttagcaggagcaattactatgcttttaacagatagaaactttaa
tacaacattttttgacccggcgggtggcggggacccaatattatttcagcatttattc
>Geodia_bibilonae_sp_nov_i674
gaccttatatctattatttggtgctttttcgggtatggtaggaactggttttagttttct
tattagactagaattatcggcccccggatcaatgttgggtgatgaccacctttataatgt
cataattacggctcatggtcttataatgatctttttcttagttatgccggttctgatagg
gggatttggaaattgatttgttcctctttatatcggggctccggatatggcttttccaag
attaaataatattagtttttgagtattacccccatcaataatgctattgctaggctcagc
ttttgttgaacaaggggtaggggcaggatgaactgtttatccgcctctatctagcattca
ggctcattcggggggttctgtagacgcggcgatatttagtcttcatttggctggtatttc
atcaattttagggtctatgaattttattactacaatttttaatatgcgggcacctggtat
tacgatggatagattgcctttatttgtctgatctattttagtaacaacttatcttttaat
attatctttacctgttttagcaggagcaattactatgcttttaacagatagaaactttaa
tacaacattttttgacccggcgggtggcggggacccaatattatttcagcatttattc
>Geodia_bibilonae_sp_nov_PC1320_i715_1
gaccttatatctattatttggtgctttttcgggtatggtaggaactggttttagctttct
tattagactagaattatcggcccccggatcaatgttgggtgatgaccacctttataatgt
cataattacggctcatggtcttataatgatctttttcttagttatgccggttctgatagg
gggatttggaaattgatttgttcctctttatatcggggctccggatatggcttttccaag
attaaataatattagtttttgagtattacccccatcaataatgctattgctaggctcagc
ttttgttgaacaaggggtaggggcaggatgaactgtttatccgcctctatctagcattca
ggctcattcggggggttctgtagacgcggcgatatttagtcttcatttggctggtatttc
atcaattttagggtctatgaattttattactacaatttttaatatgcgggcacctggtat
tacgatggatagattgcctttatttgtctgatctattttagtaacaacttatcttttaat
attatctttacctgttttagcaggagcaattactatgcttttaacagatagaaactttaa
tacaacattttttgacccggcgggtggcggggacccaatattatttcagcatttattc
>Geodia_microsphaera_sp_nov_i589_2
gaccttatatctattatttggtgctttttcgggtatgataggaactggttttagttttct
tattagactagaattatcggctcccggatcaatgttgggtgatgaccacctttataatgt
cataattactgctcatggtcttataatgatctttttcttagttatgccggttatgattgg
gggatttggaaattgatttgttcctctttatatcggggctccggatatggcttttccaag
attaaataatattagtttttgagtattacctccatcaataatgctattgctaggttcagc
ttttgttgaacaaggggtaggggcaggatgaactatttatccgcctctatctagcattca
ggctcattcggggggttcggtagatgcggcgatatttagtcttcatttggctggtatttc
atcaattttagggtctatgaattttattactacaatttttaatatgcgggcacctggtat
tacgatggatagattgcctttatttgtctgatctattttagtaacaacttatcttttaat
attatctttacctgttttagcaggagcaattactatgcttttaacagatagaaactttaa
tacaacgttttttgacccggcgggtggtggggatccaatattatttcagcatttattc
>Erylus_cf_mamillaris i329_B
gaccttatatttattatttggtgctttttcgggtatgatcggtactggctttagttttct
tattagattagagctatcggcgcccggatcaatgttgggtgatgaccatctttataatgt
cataattactgctcatggtcttataatgatcttcttcttagttatgccagttatgatagg
gggatttgggaattgatttgttcctctttatatcggagccccggatatggcttttccaag
attaaataatattagtttttgagttttacccccatctttaatattactattaggttccgc
ttttgtcgaacaaggggttggagccggatgaactctttatccgcctttatcgagtgttca
agctcattcagggggttcggtagatgcggcaatatttagtcttcatttggccggtatttc
atcaattttagggtctatgaattttataactactatttttaatatgagggctccaggtat
tacgatggatagattgcccttatttgtttgatctattttagtaacaacttatcttttaat
attatctttacctgtattggcgggggcgataactatgcttttaacagatagaaactttaa
tacgacttttttcgatccagcggggggtggggatccaatattattccagcatttattt
>Erylus_discophorus_POR785
gaccttatatttattatttggtgctttttcgggtatgatcggtactggctttagttttct
tattagattagagctatcggcgcccggatcaatgttgggtgatgaccatctttataatgt
cataattactgctcatggtcttataatgatcttcttcttagttatgccagttatgatagg
ggggtttgggaattgatttgttcctctttatatcggagccccggatatggcttttccaag
attaaataatattagtttttgagttttacccccatctttaatattactgttaggttccgc
ttttgtcgaacaaggggttggagccggatgaactctttatccacctttatcgagtgtaca
agctcattcggggggttcggtagatgcggcaatatttagtcttcatttggccggtatttc
atcaattttagggtctatgaattttataactactatttttaatatgcgggctccaggtat
tacgatggatagattgcccttatttgtttgatctattttagtaacaacttatcttttaat
attatctttacctgtattggcgggggcgataactatgcttttaacagatagaaactttaa
tacgacttttttcgatccagcggggggtggtgatccaatattatttcagcatttattt
>Erylus_discophorus_LIT71
GATATTGGGACCTTATATTTATTATTTGGTGCTTTTTCGGGTATGATCGGTACTGGCTTT
AGTTTTCTTATTAGATTAGAGCTATCGGCGCCCGGATCAATGTTGGGTGATGACCATCTT
TATAATGTCATAATTACTGCTCATGGTCTTATAATGATCTTCTTCTTAGTTATGCCAGTT
ATGATAGGGGGGTTTGGGAATTGATTTGTTCCTCTTTATATCGGAGCCCCGGATATGGCT
TTTCCAAGATTAAATAATATTAGTTTTTGAGTTTTACCCCCATCTTTAATATTACTGTTA
GGTTCCGCTTTTGTCGAACAAGGGGTTGGAGCCGGATGAACTCTTTATCCACCTTTATCG
AGTGTACAAGCTCATTCGGGGGGTTCGGTAGATGCGGCAATATTTAGTCTTCATTTGGCC
GGTATTTCATCAATTTTAGGGTCTATGAATTTTATAACTACTATTTTTAATATGCGGGCT
CCAGGTATTACGATGGATAGATTGCCCTTATTTGTTTGATCTATTTTAGTAACAACTTAT
CTTTTAATATTATCTTTACCTGTATTGGCGGGGGCGATAACTATGCTTTTAACAGATAGA
AACTTTAATACGACTTTTTTCGATCCAGCGGGGGGTGGTGATCCAATATTATTTCAGCAT
TTATTTTGATTTTTTGGTC
>Erylus_discophorus_LIT72
AAGATATTGGGACCTTATATTTATTATTTGGTGCTTTTTCGGGTATGATCGGTACTGGCT
TTAGTTTTCTTATTAGATTAGAGCTATCGGCGCCCGGATCAATGTTGGGTGATGACCATC
TTTATAATGTCATAATTACTGCTCATGGTCTTATAATGATCTTCTTCTTAGTTATGCCAG
TTATGATAGGGGGGTTTGGGAATTGATTTGTTCCTCTTTATATCGGAGCCCCGGATATGG
CTTTTCCAAGATTAAATAATATTAGTTTTTGAGTTTTACCCCCATCTTTAATATTACTGT
TAGGTTCCGCTTTTGTCGAACAAGGGGTTGGAGCCGGATGAACTCTTTATCCACCTTTAT
CGAGTGTCCAAGCTCATTCGGGGGGTTCGGTAGATGCGGCAATATTTAGTCTTCATTTGG
CCGGTATTTCATCAATTTTAGGGTCTATGAATTTTATAACTACTATTTTTAATATGCGGG
CTCCAGGTATTACGATGGATAGATTGCCCTTATTTGTTTGATCTATTTTAGTAACAACTT
ATCTTTTAATATTATCTTTACCTGTATTGGCGGGGGCGATAACTATGCTTTTAACAGATA
GAAACTTTAATACGACTTTTTTTGATCCAGCGGGGGGTGGTGATCCAATATTATTTCAGC
ATTTATTTTGATTTTTTGGTC
>Erylus_discophorus_LIT74
ATCGGTACTGGCTTTAGTTTTCTTATTAGATTAGAGCTATCGGCGCCCGGATCAATGTTG
GGTGATGACCATCTTTATAATGTCATAATTACTGCTCATGGTCTTATAATGATCTTCTTC
TTAGTTATGCCAGTTATGATAGGGGGGTTTGGGAATTGATTTGTTCCTCTTTATATCGGA
GCCCCGGATATGGCTTTTCCAAGATTAAATAATATTAGTTTTTGAGTTTTACCCCCATCT
TTAATATTACTGTTAGGTTCCGCTTTTGTCGAACAAGGGGTTGGAGCCGGATGAACTCTT
TATCCACCTTTATCGAGTGTCCAAGCTCATTCGGGGGGTTCGGTAGATGCGGCAATATTT
AGTCTTCATTTGGCCGGTATTTCATCAATTTTAGGGTCTATGAATTTTATAACTACTATT
TTTAATATGCGGGCTCCAGGTATTACGATGGATAGATTGCCCTTATTTGTTTGATCTATT
TTAGTAACAACTTATCTTTTAATATTATCTTTACCTGTATTGGCGGGGGCGATAACTATG
CTTTTAACAGATAGAAACTTTAATACGACTTTTTTCGATCCAGCGGGGGGTGGTGATCCA
ATATTATTTCAGCATTTATTTTGATTTTTTGGTC
>Erylus_deficiens_LIT10
gaccttatatttattatttggtgctttttcgggtatgatcggtactggctttagttttct
tattagattagagctatcggcgcccggatcaatgttgggtgatgaccatctttataatgt
cataattactgctcatggtcttataatgatcttctttttagttatgccagttatgatagg
ggggtttgggaattgatttgttcctctttatatcggagccccggatatggcttttccaag
attaaataatattagtttttgagttttacccccatctttaatattactgttaggttccgc
ttttgtcgaacaaggggttggagccggatgaactctttatccacctttatcgagtgttca
agctcattcagggggttcggtagatgcggcaatatttagtcttcatttggccggtatttc
atcaattttagggtctatgaattttataactactatttttaatatgcgggctccaggtat
tacgatggatagactgcccttatttgtttgatctattttagtaacaacttatcttttaat
attatctttacctgtattggcgggggcgataactatgcttttaacagatagaaactttaa
tacgacttttttcgatccagcggggggtggggatccaatattattccagcatttattt
>Erylus_corsicus_i707
gaccttatatttattatttggtgctttttcgggtatgataggtactgcttttagttttct
tattagattagaactctctgttcctgggtcaatgttaggggatgaccatctatacaatgt
cataattactgctcatggtcttataatgatttttttcttagttatgcctgttatgatcgg
ggggtttggtaattgatttgttcctctttatatcggagccccggatatggcttttccaag
attaaataatattagtttttgagtcttacctccgtctttaatattattgttaggttccgc
ttttgttgaacaaggagtaggagccgggtggacgctatatcctcctttatcgagcgtaac
agctcattcggggggttctgtagatgcagcaatatttagtcttcatttagcggggatttc
ttcgattttagggtctatgaattttattactactatttttaatatgcggggtcctggtat
tacgatggatagattgcccttatttgtttgatctattttagtaacaacttatcttttaat
attatctttacctgttttggcaggagcgataactatgcttttaactgatagaaactttaa
tacgactttttttgatccagctggtggaggggatccaatattatttcagcatttattt
>Erylus_corsicus_i402
gaccttatatttattatttggtgctttttcgggtatgataggtactgcttttagttttct
tattagattagaactctctgttcctgggtcaatgttaggggatgaccatctatacaatgt
cataattactgctcatggtcttataatgatttttttcttagttatgcctgttatgatcgg
ggggtttggtaattgatttgttcctctttatatcggagccccggatatggcttttccaag
attaaataatattagtttttgagtcttacctccgtctttaatattattgttaggttccgc
ttttgttgaacaaggagtaggagccgggtggacgctatatcctcctttatcgagcgtaac
agctcattcggggggttctgtagatgcagcaatatttagtcttcatttagcggggatttc
ttcgattttagggtctatgaattttattactactatttttaatatgcggggtcctggtat
tacgatggatagattgcccttatttgtttgatctattttagtaacaacttatcttttaat
attatctttacctgttttggcaggagcgataactatgcttttaactgatagaaactttaa
tackactttttttgatccagctggtggaggggatccaatattatttcagcatttattt
>Penares_cavernensis_sp_nov_LIT55
gaccttatatttattatttggtgctttttcgggtatgataggtactgcttttagttttct
tattagattagaactatcggctcctggatcaatgttgggtgatgatcatctatacaatgt
cataattact
>Penares_euastrum_i530
gaccttatatttattatttggtgctttttcgggtatgataggaactgcttttagttttct
tattagattagaactatcagctcctggatcaatgttgggtgatgatcatctatacaatgt
cataattact
>Penares_euastrum_POR932
gaccttatatttattatttggtgctttttcgggtatgataggaactgcttttagttttct
tattagattagaactatcagctcctggatcaatgttgggtgatgatcatctatacaatgt
cataattact
>Penares_helleri_i739
gaccttatatttattatttggtgctttttcgggtatgataggtactggttttagttttct
tattagattagaactatcggcgcctggatcaatgttgggtgatgaccatctttataatgt
cataattactgctcatggtcttataatgatcttcttcttagttatgccagttatgatagg
ggggtttgggaattgatttgttcctctttatatcggagcgcctgatatggcttttccaag
attaaataatattagtttttgagttttacccccatctttaatattactgttaggttccgc
ttttgttgaacaaggggttggagccggatgaactctttatccgcctttatcgagtgttca
agctcattcaggaggttcggtagatgcagcaatatttagtcttcatttggccgggatttc
atcaattttagggtctatgaattttataactactatttttaatatgcgggctcctggtat
tacgatggatagattgcccttatttgtttgatctattttagtaacaacttatcttttaat
attatctttacctgtattggcaggggcgataactatgcttttaacagatagaaattttaa
tacgacttttttcgatccagcgggtggtggggatccaatattatttcaacatttattt
>Penares_helleri_POR946
gaccttatatttattatttggtgctttttcgggtatgataggtactggttttagttttct
tattagattagaactatcggcgcctggatcaatgttgggtgatgaccatctttataatgt
cataattactgctcatggtcttataatgatcttcttcttagttatgccagttatgatagg
ggggtttgggaattgatttgttcctctttatatcggagcgcctgatatggcttttccaag
attaaataatattagtttttgagttttacccccatctttaatattactgttaggttccgc
ttttgttgaacaaggggttggagccggatgaactctttatccgcctttatcgagtgttca
agctcattcaggaggttcggtagatgcagcaatatttagtcttcatttggccgggatttc
atcaattttagggtctatgaattttataactactatttttaatatgcgggctcctggtat
tacgatggatagattgcccttatttgtttgatctattttagtaacaacttatcttttaat
attatctttacctgtattggcaggggcgataactatgcttttaacagatagaaattttaa
tacgacttttttcgatccagcgggtggtggggatccaatattatttcaacatttattt
>Penares_isabellae_sp_nov_LIT40_1
gaccttatatttattatttggtgctttttcgggtatgataggtactggttttagttttct
tattagattagaactatcggcgcctggatcaatgttgggggatgaccatctttataatgt
cataattactgctcatggtcttataatgatcttcttcttagttatgccagttatgatagg
ggggtttggtaattgatttgttcctctttatatcggagccccggatatggcttttccaag
attaaataatattagtttttgagttttacccccatctttaatattactgttaggttcagc
ttttgttgaacaaggggttggagccggatgaactctttatccgcctttatcgagtgtaca
agctcattcaggaggttcggtagatgcagcaatatttagtcttcatttggccgggatttc
atcaattttagggtctatgaattttataactactatttttaatatgcgggctcctggtat
tacgatggatagattgcccttatttgtttgatctattttagtaacaacttatcttttaat
attatctttacctgtattggcaggggcgataactatgcttttaacagatagaaactttaa
tacgacttttttcgatccagcgggtggtggggatccaatattatttcaacatttattt
>Penares_isabellae_sp_nov_LIT48
gaccttatatttattatttggtgctttttcgggtatgataggtactggttttagttttct
tattagattagaactatcggcgcctggatcaatgttgggggatgaccatctttataatgt
cataattactgctcatggtcttataatgatcttcttcttagttatgccagttatgatagg
ggggtttggtaattgatttgttcctctttatatcggagccccggatatggcttttccaag
attaaataatattagtttttgagttttacccccatctttaatattactgttaggttcagc
ttttgttgaacaaggggttggagccggatgaactctttatccgcctttatcgagtgtaca
agctcattcaggaggttcggtagatgcagcaatatttagtcttcatttggccgggatttc
atcaattttagggtctatgaattttataactactatttttaatatgcgggctcctggtat
tacgatggatagattgcccttatttgtttgatctattttagtaacaacttatcttttaat
attatctttacctgtattggcaggggcgataactatgcttttaacagatagaaactttaa
tacgacttttttcgatccagcgggtggtggggatccaatattatttcaacatttattt
>Penares_isabellae_sp_nov_LIT66
AGATATTGGGACCTTATATTTATTATTTGGTGCTTTTTCGGGTATGATAGGTACTGGTTT
TAGTTTTCTTATTAGATTAGAACTATCGGCGCCTGGATCAATGTTGGGGGATGACCATCT
TTATAATGTCATAATTACTGCTCATGGTCTTATAATGATCTTCTTCTTAGTTATGCCAGT
TATGATAGGGGGGTTTGGTAATTGATTTGTTCCTCTTTATATCGGAGCCCCGGATATGGC
TTTTCCAAGATTAAATAATATTAGTTTTTGAGTTTTACCCCCATCTTTAATATTACTGTT
AGGTTCAGCTTTTGTTGAACAAGGGGTTGGAGCCGGATGAACTCTTTATCCGCCTTTATC
GAGTGTACAAGCTCATTCAGGAGGTTCGGTAGATGCAGCAATATTTAGTCTTCATTTGGC
CGGGATTTCATCAATTTTAGGGTCTATGAATTTTATAACTACTATTTTTAATATGCGGGC
TCCTGGTATTACGATGGATAGATTGCCCTTATTTGTTTGATCTATTTTAGTAACAACTTA
TCTTTTAATATTATCTTTACCTGTATTGGCAGGGGCGATAACTATGCTTTTAACAGATAG
AAACTTTAATACGACTTTTTTCGATCCAGCGGGTGGTGGGGATCCAATATTATTTCAACA
TTTATTTTGATTTTTTGG
>Penares_candidatus_i315
ttcgggtatgataggtactggttttagttttcttattagattagaactatcggcgcccgg
atcaatgttgggggatgaccatctttataatgttataataactgctcatggtcttataat
gatcttcttcttagttatgcccgttatgataggggggtttgggaattgatttgttcctct
ttatatcggagccccggatatggcttttccaagattaaataatattagtttttgagtttt
acctccatctttaatattactgttaggttctgcttttgtcgaacaaggggttggagccgg
atgaactctttatccgcctttatcgagtgttcaagctcattcagggggttcggtagatgc
agcaatatttagtcttcatttggccgggatttcatcaattttagggtctatgaattttat
aactactatttttaatatgcgggctcctggtattacgatggatagattgcccttatttgt
ttgatctattttagtaacaacttatcttttaatattatctttacctgtattggccggggc
aataactatgcttttaacagatagaaactttaatacgactttttttgatccagcgggtgg
tggggatccaatattatttcaacatttattt
>Nethea_amygdaloides_i215
gaccttatatttattatttggtgctttttcggggatgataggaactggttttagttttct
tattagattagaactatcggctcccggatcaatgctgggtgatgaccatct
>Nethea_amygdaloides_POR347_B
gaccttatatttattatttggtgctttttcggggatgataggaactggttttagttttct
tattagattagaactatcggctcccggatcaatgctgggtgatgaccatctttacaatgt
cataattactgcccatggtcttataatgatctttttcttagttatgccggttatgatagg
ggggtttggaaattgatttgtccctctctatatcggagcaccggatatggcttttccaag
attaaataatattagtttttgagtattacccccatcattaatattactgttaggttcagc
ttttgttgaacaaggggttggagctggatgaactctttatcctcctctctcaagtattca
agctcattcggggggttcagtagatgcggcgatatttagtcttcatttggccggtatttc
atccattttagggtctatgaattttattactactatttttaatatgcgggcacctggtat
tacaatggataaattacctttatttgtttgatccattttagtaaccacttaccttttaat
attatctttacctgtattggcaggtgcgataactatgcttttaacggatagaaactttaa
tacaaccttcttcgacccggcgggtggtggggatccaatattatttcagcatttattt
>Nethea_amygdaloides_POR7_15
gaccttatatttattatttggtgctttttcggggatgataggaactggttttagttttct
tattagattagaactatcggctcccggatcaatgctgggtgatgaccatctttacaatgt
cataattactgcccatggtcttataatgatctttttcttagttatgccggttatgatagg
ggggtttggaaattgatttgtccctctctatatcggagcaccggatatggcttttccaag
attaaataatattagtttttgagtattacccccatcattaatattactgttaggttcagc
ttttgttgaacaaggggttggagctggatgaactctttatcctcctctctcaagtattca
agctcattcggggggttcagtagatgcggcgatatttagtcttcatttggccggtatttc
atccattttagggtctatgaattttattactactatttttaatatgcgggcacctggtat
tacaatggataaattacctttatttgtttgatccattttagtaaccacttaccttttaat
attatctttacctgtattggcaggtgcgataactatgcttttaacggatagaaactttaa
tacaaccttcttcgacccggcgggtggtggggatccaatattatttcagcatttattt
>Caminus_vulcani_i526
gaccttatatttattatttggtgctttttcgggtatgataggtactggttttagttttct
tattagattagaactatcggcccccggatcaatgttgggggatgatcatctttataatgt
cataattactgctcatggtcttataatgatcttcttcttagttatgccagttctgattgg
ggggtttgggaattgatttgttcctctttatatcggagctccagatatggcttttccaag
attaaataatattagtttttgagttttacctccatctttaatattactgttaggttcagc
ttttgttgaacaaggggttggggccggatgaaccctttatccgcctttatcaagtgttca
agctcattcagggggttcggtagatgctgccatatttagtcttcatttggccgggatttc
ctcaattttagggtctatgaattttattactactatttttaatatgcgggctcctggtat
tactatggatagattgcccttatttgtttgatcaattttagtaactacttatcttttaat
attatctttacctgtattagcaggggcgataactatgcttttaacagatagaaattttaa
tacgacttttttcgatccagcgggtggtggggatccaatattatttcaacatttattt
>Caminella_intuta_LIT05
gaccttatatttattatttggtgctttttcgggtatgataggaactgggtttagtttttt
aataagattagaactatcggcccctggatcaatgttgggggatgaccatctttataacgt
tataattactgctcatggtcttataatgatttttttcttagttatgccggttatgatcgg
gggatttgggaattgatttgttcctctctatattggagccccggatatggcttttccaag
attaaataatattagtttttgagttttaccgccctcattaatattattgttaggttcagc
ttttgttgaacaaggggttggagctggatgaactctttatccccctctatcgggcattca
agctcattctggtggatcggttgatgcagcaatatttagtcttcatttggccgggatttc
atcaattttagggtctatgaattttattactactatttttaatatgcgggcgcctggtat
tacgatggatagattgcctttatttgtttgatctattttagtaacaacttatcttttaat
attatctttacctgtattagcgggggctataactatgcttttaacagatagaaattttaa
tacaacttttttcgacccggcgggtggaggggatccaatattatttcagcatttattc
>Calthropella_pathologica_i682
aactttatatttattatttggtgctttttctggtatgattggaactgggtttagttttct
tataagattagaattatcggctcccggatcaatgttgggtgatgatcatctttataatgt
tataattact
>Calthropella_pathologica_i693
aactttatatttattatttggtgctttttctggtatgattggaactgggtttagttttct
tataagattagaattatcggctcccggatcaatgttGGGTGATGATCATCTTTATAATGT
TATAATTACTGCTCATGGTCTTATAATGATTTTTTTTTTAGTTATGCCAGTCATGATAGG
GGGGTTTGGTAATTGATTGGTTCCTCTCTATATCGGGGCTCCGGATATGGCTTTTCCAAG
ATTAAATAATATTAGTTTTTGAGTTTTACCTCCATCATTAATATTACTGTTAGGTTCCGC
TTTTGTTGAACAAGGGGTTGGAGCTGGATGAACTCTTTATCCGCCTCTGTCAAGCATTCA
AGCTCATTCAGGGGGTTCGGTTGATGCAGCAATATTTAGTCTTCATTTGGCCGGGATTTC
ATCAATTTTAGGGTCTATGAATTTTATTACTACTATTTTTAATATGCGGGCACCTGGTAT
TACGATGGATAGATTGCCCTTATTTGTTTGATCAATTTTAGTAACAACTTATCTTTTAAT
ATTATCTTTACCTGTATTGGCAGGGGCAATAACTATGCTTTTAACAGATAGAAATTTTAA
TACAACTTTTTTTGATCCAGCGGGTGGAgGGGATCCTATATTATTTCAGCATTTATTCTG

>Discodermia_polymorpha_i606
gaccttatatttattatttggtgctttttcggggatgataggtactgggtttagttttct
tattagactagaactatcggcccccggatcaatgttgggcgatgaccatctttacaatgt
cataattactgctcatggtcttataatgatcttttttttagttatgccggttatgatagg
ggggtttggtaattgatttgttcctctctatattggagctccggatatggcttttccaag
attaaataatattagtttttgagttttacctccatcattaatattactattaggttcagc
ttttgtagaacaaggggtaggggctggatgaaccctttatccccctctatcgagtgtaca
agctcattccgggggttcggttgatgccgcgatatttagtcttcatttggccgggatttc
ctcaattttagggtctatgaattttattactactatttttaatatgcgggcgcctggtat
tacgatggatagattacctttatttgtttgatctattttaataacaacttaccttttaat
attatctttgcctgtattggcaggtgcgataactatgcttttaacagatagaaactttaa
tacaacctttttcgacccggcggggggtggtgatccaatattatttcagcatttattc
>Discodermia_polymorpha_i321
gaccttatatttattatttggtgctttttcggggatgataggtactgggtttagttttct
tattagactagaactatcggcccccggatcaatgttgggcgatgaccatctttacaatgt
cataattactgctcatggtcttataatgatcttttttttagttatgccggttatgatagg
ggggtttggtaattgatttgttcctctctatattggagctccggatatggcttttccaag
attaaataatattagtttttgagttttacctccatcattaatattactattaggttcagc
ttttgtagaacaaggggtaggggctggatgaaccctttatccccctctatcgagtgtaca
agctcattccgggggttcggttgatgccgcgatatttagtcttcatttggccgggatttc
ctcaattttagggtctatgaattttattactactatttttaatatgcgggcgcctggtat
tacgatggatagattacctttatttgtttgatctattttaataacaacttaccttttaat
attatctttgcctgtattggcaggtgcgataactatgcttttaacagatagaaactttaa
tacaacctttttcgacccggcggggggtggtgatccaatattatttcagcatttattc
>Characella_pachastrelloides_i527
gactttatacttattatttggtgctttttcggggatgataggaactgggtttagttttct
tattagacttgaactatcggcccccggatcaatgctgggcgatgatcatctttacaacgt
cataattactgctcatggtcttataatgatctttttcttagttatgccggttatgatagg
ggggtttggtaattgatttgtccctctctatattggagccccggatatggcttttcctag
attaaataatattagtttttgagtattacccccatcattaatattactgttaggttctgc
ttttgttgaacaaggggttggagcgggatgaaccctttatcctcctctatcaagcataca
agctcattcagggggctcggttgatgctgcgatatttagtcttcatttggccgggatttc
ttcaattttagggtcaatgaattttattactactatttttaatatgcgggcacctgggat
tacgatggatagattgcctttatttgtatgatctattttaataacaacttatcttttaat
attatctttgcctgtattggcaggtgcgataactatgcttttaacagatagaaactttaa
tacaaccttcttcgacccggcgggtgggggggatccaatattatttcagcatttattc
>Characella_tripodaria_i777
gactttatacttattatttggtgctttttcggggatgataggaactgggtttagttttct
tattagacttgaactatcggcccccggatcaatgctgggcgatgatcatctttacaacgt
cataattactgctcatggtcttataatgatctttttcttagttatgccggttatgatagg
ggggtttggtaattgatttgtccctctctatattggagccccggatatggcttttcctag
attaaataatattagtttttgagttttacccccatcattaatattactgttagggtctgc
ttttgttgaacaaggggttggagcgggatgaaccctttatcctcctctatcaagcataca
agctcattcagggggctcggttgatgctgcgatatttagtcttcatttggccgggatttc
ttcaattttagggtcaatgaattttattactactatttttaatatgcgggcacctgggat
tacgatggatagattgcctttatttgtatgatctattttaataacaacttatcttttaat
attatctttgcctgtattggcaggtgcgataactatgcttttaacagatagaaactttaa
tacaaccttcttcgacccggcgggtgggggggatccaatattatttcagcatttattc
>Characella_tripodaria_i153_1B
TCAACAAATCATAAAGATATTGGGACTTTATACTTATTATTTGGTGCTTTTTCGGGGATG
ATAGGAACTGGGTTTAGTTTTCTTATTAGACTTGAACTATCGGCCCCCGGATCAATGCTG
GGCGA
>Poecillastra_compressa_i808_9
gggtatgataggtactgggtttagttttcttataagactagaactatcggcccccggatc
aatgctgggggatgatcatctttacaatgtcataataactgctcatggtcttataatgat
tttctttttagttatgccggttatgattggtgggtttgggaattgatttgtccctctcta
tatcggagccccggacatggcttttccaagattaaataatattagtttttgagttttacc
accatcattaatattactgttaggctcagcctttgtagaacaaggggttggggctggatg
aactctttatccacctctatcaagcgtacaagctcattctgggggttcggttgatgcggc
gatatttagcctccatttagccgggatctcatcaattctagggtctatgaattttattac
tactatctttaatatgcgggcgcctgggattacgatggacagattgcctctatttgtttg
atctattttagtaacaacttaccttttaatattatctttgcctgtattggcaggtgcgat
aactatgcttttaacggataggaactttaatacaactttcttcgacccggcgggcggtgg
agatccaatattatttcaacatttattc
>Poecillastra_compressa_i809
gaccttatacttattatttggtgctttttcgggtatgataggtactgggtttagttttct
tataagactagaactatcggcccccggatcaatgctgggggatgatcatctttacaatgt
cataataactgctcatggtcttataatgattttctttttagttatgccggttatgattgg
tgggtttgggaattgatttgtccctctctatatcggagccccggacatggcttttccaag
attaaataatattagtttttgagttttaccaccatcattaatattactgttaggctcagc
ctttgtagaacaaggggttggggctggatgaactctttatccacctctatcaagcgtaca
agctcattctgggggttcggttgatgcggcgatatttagcctccatttagccgggatctc
atcaattctagggtctatgaattttattactactatctttaatatgcgggcgcctgggat
tacgatggacagattgcctctatttgtttgatctattttagtaacaacttaccttttaat
attatctttgcctgtattggcaggtgcgataactatgcttttaacggataggaactttaa
tacaactttcttcgacccggcgggcggtggagatccaatattatttcaacatttattc
>Vulcanella_gracilis_i818_2
gaccttatacttattatttggtgctttttcgggtatgataggaagtgggtttagttttct
tattagactagaactatcggcccccggatcaatgttgggggatgaccaactttataatgt
tataattactgctcatggtcttataatgatcttttttttagttatgccggttatgattgg
aggctttgggaattgatttgtgcctctttatatcggggcaccggacatggcttttccaag
attaaataatattagtttttgagtattaccgccatcagcaataatgctgttaggctcagc
ctttgttgaacaaggggttggggcaggatggactctttatccgcctctatcgagtattca
agctcattctgggggttcagttgatgcggcgatatttagtcttcatttggccgggatttc
atcaattttggggtctatgaattttattactactatctttaatatgcgggcacctgggat
tacgatggacagattacccctatttgtttgatcaattttagtaacaacttatcttttaat
attatctttgcctgtattagcaggtgcgataactatgcttttaacggataggaattttaa
tacaacctttttcgatccggcggggggcggagatccaatattatttcaacacttattt
>Stryphnus_mucronatus_i827_1
TCAACAAATCATAAAGATATTGGAACTTTATATTTATTATTTGGTGCTTTTTCGGGGATG
ATAGGAACAGGTTTTAGTTTCCTAATTAGGCTGGAATTATCGGCTCCCGGATCAATGTTG
GGGGATGATCATCTTTATAATGTCATAATTACTGCTCATGGTCTTATAATGATTTTTTTT
TTAGTTATGCCGGTTATGATTGGGGGGTTTGGTAATTGATTTGTACCCCTCTATATTGGG
GCGCCAGATATGGCTTTTCCAAGATTAAATAATATTAGTTTTTGGGTGTTACCTCCATCA
TTAATATTACTATTAGGTTCCGCTTTTGTTGAACAGGGGGTTGGGGCCGGATGAACAATT
TATCCACCTTTATCGAGTGTGCAAGCTCATTCTGGGGGTTCGGTTGATGCGGCGATATTT
AGTCTTCATTTAGCCGGGATTTCATCAATTTTAGGGTCTATGAATTTTATTACTACTATT
TTTAATATGCGGGCCCCTGGTATTACGATGGATAGATTGCCTTTATTTGTTTGATCTATT
TTAGTAACAACTTACCTTTTAATATTATCTTTACCTGTATTGGCAGGTGCAATAACTATG
CTTTTAACAGATAGAAATTTTAATACAACCTTTTTTGACCCGGCTGGTGGAGGGGATCCA
ATATTATTTCAGCATTTATTTTG
>Stryphnuds_mucronatus_POR715
aactttatatttattatttggtgctttttcggggatgataggaacaggttttagtttcct
aattaggctggaattatcggctcccggatcaatgttgggggatgatcatctttataatgt
cataattact
>Stryphnus_mucronatus_POR1196
TTGGGGGATGATCATCTTTATAATGTCATAATTACTGCTCATGGTCTTATAATGATTTTT
TTTTTAGTTATGCCGGTTATGATTGGGGGGTTTGGTAATTGATTTGTACCCCTCTATATT
GGGGCGCCAGATATGGCTTTTCCAAGATTAAATAATATTAGTTTTTGGGTGTTACCTCCA
TCATTAATATTACTATTAGGTTCCGCTTTTGTTGAACAGGGGGTTGGGGCCGGATGAACA
ATTTATCCACCTTTATCGAGTGTGCAAGCTCATTCTGGGGGTTCGGTTGATGCGGCGATA
TTTAGTCTTCATTTAGCCGGGATTTCATCAATTTTAGGGTCTATGAATTTTATTACTACT
ATTTTTAATATGCGGGCCCCTGGTATTACGATGGATAGATTGCCTTTATTTGTTTGATCT
ATTTTAGTAACAACTTACCTTTTAATATTATCTTTACCTGTATTGGCAGGTGCAATAACT
ATGCTTTTAACAGATAGAAATTTTAATACAACCTTTTTTGACCCGGCTGGTGGAGGGGAT
CCAATATTATTTCAgCATTTATTT
>Stryphnus_ponderosus_i208_b
gactttatatttattatttggtgctttttcggggatgataggaacaggttttagttttat
aattaggctggaattatcggcccccggatcaatgttgggggatgatcatctttataatgt
cataattact
>Pachastrella_monilifera_i808
aaccttatatttactattaggtgctttttcgggtatgataggcactggttttagttttct
tattagactagaactatcagcgcccggatctatgttgggtgatgatcatctttacaatgt
tataattacggcccatggtcttataatgattttttttttagtcatgccagttttgatagg
ggggtttggtaattgatttgttcctctttatattggggcgccggatatggctttcccaag
attaaataatattagtttctgagttttaccgccatctttaatattactcctaggttcggc
ttttgtagaacagggtgttggtgcggggtgaaccatctatccacctctatccggtattca
ggcacattcaggtggctctgtggacgcagcaatatttagtcttcatttagcgggtatttc
ttcaattttagggtcaatgaattttattactactatttttaatatgcgagctccaggtat
cacgatggacagattgcctttatatgtttggtcaattctagtaacaacttatttattaat
attatctttacctgtattggcaggtgctataactatgcttttaaccgatagaaattttaa
tactacttttttcgaccccgcgggaggcggtgatccaattttatttcagcacttattt
>Pachastrella_monilifera_i688
aaccttatatttactattaggtgctttttcgggtatgataggcactggttttagttttct
tattagactagaactatcagcgcccggatctatgttgggtgatgatcatctttacaatgt
tataattacggcccatggtcttataatgattttttttttagtcatgccagttttgatagg
ggggtttggtaattgatttgttcctctttatattggggcgccggatatggctttcccaag
attaaataatattagtttctgagttttaccgccatctttaatattactcctaggttcggc
ttttgtagaacagggtgttggtgcggggtgaaccatctatccacctctatccggtattca
ggcacattcaggtggctctgtggacgcagcaatatttagtcttcatttagcgggtatttc
ttcaattttagggtcaatgaattttattactactatttttaatatgcgagctccaggtat
cacgatggacagattgcctttatatgtttggtcaattctagtaacaacttatttattaat
attatctttacctgtattggcaggtgctataactatgcttttaaccgatagaaattttaa
tactacttttttcgaccccgcgggaggcggtgatccaattttatttcagcacttattt
>Pachastrella_monilifera_i771
GGGTGATGATCATCTTTACAATGTTATAATTACGGCCCATGGTCTTATAATGATTTTTTT
TTTAGTCATGCCAGTTTTGATAGGGGGGTTTGGTAATTGATTTGTTCCTCTTTATATTGG
GGCGCCGGATATGGCTTTCCCAAGATTAAATAATATTAGTTTCTGAGTTTTACCGCCATC
TTTAATATTACTCCTAGGTTCGGCTTTTGTAGAACAGGGTGTTGGTGCGGGGTGAACCAT
CTATCCACCTCTATCCGGTATTCAGGCACATTCAGGTGGCTCTGTGGACGCAGCAATATT
TAGTCTTCATTTAGCGGGTATTTCTTCAATTTTAGGGTCAATGAATTTTATTACTACTAT
TTTTAATATGCGAGCTCCAGGTATCACGATGGACAGATTGCCTTTATATGTTTGGTCAAT
TCTAGTAACAACTTATTTATTAATATTATCTTTACCTGTATTGGCAGGTGCTATAACTAT
GCTTTTAACCGATAGAAATTTTAATACTACTTTTTTCGACCCCGCGgGAGGCGGTGATCC
AATTTTATTTCAGCACTTATTT
>Thrombus_abyssi_i470
aactttgtatttgttatttggggtgttttcaggtatgacgggaacagcatgtagtatgtt
aataaggttagaactatctgctccaggttcaatgttaggcgatgatcatttatataatgt
tttagtaacggcacatgcttttttaatgattttttttttagtaatgccagttttgattgg
tgggtttggtaattggtttattccattatatattggagccccagatatggcattccctag
gttaaataatcttagtttttgagtattgcctccttcgttattattgttattaagttctgc
ctttgtagaacaaggggtaggaaccgggtggacagtttatccccctttagcaagtattcc
agcacactctggaggttctgtggatatggctatttttagtttacatttggcggggatttc
ttcaattttagcttcaatgaattttattacaactatactaaatatgcgggctcctggaat
tactatgaataggttgccactgtttgtttgatctattttaattacaacttttttattatt
gttagctttaccggtattagctggtgctataactatgcttttaaccgatagaaattttaa
tacttcattttttgacccagctggtggtggggatccaattttgtttcaacatttattt
>Stelletta_mortarium_sp_nov_i352
ttatatttattatttggtgctttttcgggtatgataggtactggttttagttttcttatt
agattagaactatcggctcctggatcaatgctgggtgacgaccatctttacaatgtcata
attactgctcatggtcttataatgatttttttcttagttatgccggttatgattgggggg
tttgggaattgatttgttcctctctatattggggccccggatatggcttttccaagatta
aataatattagtttttgagtattacctccgtcattaatattactgttagggtcagctttt
gttgaacagggggttggagctggatgaactatttatccgcctctatcgagtgttcaagct
cattcggggggttcggttgatgcggcgatatttagtcttcatttggctggtatttcatca
attttagggtctatgaattttattactactatttttaatatgcgggcgcctggtattacg
atggatagattacctttatttgtttggtctatcttagtaacaacttatcttttaatatta
tctttacctgttttagcaggagcaataactatgcttttaacagatagaaattttaataca
accttttttgatccggcgggtggtggggatccaatattatttcagcatttattc
>Stelletta_mortarium_sp_nov_i594_B
gaccttatatttattatttggtgctttttcgggtatgataggtactggttttagttttct
tattagattagaactatcggctcctggatcaatgctgggtgacgaccatctttacaatgt
cataattactgctcatggtcttataatgatttttttcttagttatgccggttatgattgg
ggggtttgggaattgatttgttcctctctatattggggccccggatatggcttttccaag
attaaataatattagtttttgagtattacctccgtcattaatattactgttagggtcagc
ttttgttgaacagggggttggagctggatgaactatttatccgcctctatcgagtgttca
agctcattcggggggttcggttgatgcggcgatatttagtcttcatttggctggtatttc
atcaattttagggtctatgaattttattactactatttttaatatgcgggcgcctggtat
tacgatggatagattacctttatttgtttggtctatcttagtaacaacttatcttttaat
attatctttacctgttttagcaggagcaataactatgcttttaacagatagaaattttaa
tacaaccttttttgatccggcgggtggtggggatccaatattatttcagcatttattc
>Stelletta_mortarium_sp_nov_i714_1
gaccttatatttattatttggtgctttttcgggtatgataggtactggttttagttttct
tattagattagaactatcggctcctggatcaatgctgggtgacgaccatctttacaatgt
cataattactgctcatggtcttataatgatttttttcttagttatgccggttatgattgg
ggggtttgggaattgatttgttcctctctatattggggccccggatatggcttttccaag
attaaataatattagtttttgagtattacctccgtcattaatattactgttagggtcagc
ttttgttgaacagggggttggagctggatgaactatttatccgcctctatcgagtgttca
agctcattcggggggttcggttgatgcggcgatatttagtcttcatttggctggtatttc
atcaattttagggtctatgaattttattactactatttttaatatgcgggcgcctggtat
tacgatggatagattacctttatttgtttggtctatcttagtaacaacttatcttttaat
attatctttacctgttttagcaggagcaataactatgcttttaacagatagaaattttaa
tacaaccttttttgatccggcgggtggtggggatccaatattatttcagcatttattc
>Stelletta_lactea_ATL01
GATATTGGGACTTTATATTTATTATTTGGTGCTTTTTCGGGGATGATAGGAACAGGGTTT
AGTTTTCTTATTAGACTGGAATTATCGGCTCCCGGATCAATGTTGGGTGATGATCATCTT
TATAATGTCATAATAACTGCTCATGGTCTTATAATGATTTTTTTCTTAGTTATGCCGGTT
ATGATTGGGGGGTTTGGGAACTGGTTTGTCCCTCTTTATATTGGAGCTCCGGATATGGCT
TTTCCAAGACTAAATAATATTAGTTTTTGAGTGTTACCTCCATCATTAATATTGTTGTTA
GGTTCTGCTTTTGTTGAACAGGGGGTTGGGGCCGGATGAACGGTCTATCCTCCTTTATCG
AGTGTGCAAGCTCATTCTGGGGGTTCAGTTGATGCGGCGATATTTAGTCTTCACTTAGCT
GGGATTTCATCAATTTTAGGGTCTATGAATTTTATTACTACTATTTTTAATATGCGGGCG
CCTGGGATTACGATGGATAGACTGCCTTTATTTGTTTGATCTATTTTAGTAACAACTTAC
CTTTTAATACTATCTCTGCCTGTATTGGCAGGTGCGATAACGATGCTTTTAACAGATAGA
AATTTTAATACAAC
>Stelletta_dichoclada_i589_1
gactttatatttattatttggtgctttttcggggatgataggaacggggtttagttttct
aattagactggaattatcggctcccggatcaatGTTGGGTGAGGATCATCTTTATAATGT
CATAATAACTGCTCATGGTCTTATAATGATTTTTTTCTTAGTTATGCCGGTTATGATCGG
GGGGTTTGGAAATTGGTTTGTCCCTCTTTATATTGGAGCTCCGGATATGGCTTTTCCAAG
ACTAAATAATATTAGTTTTTGAGTGTTACCTCCATCATTAATATTATTGTTAGGTTCTGC
TTTTGTTGAACAGGGGGTTGGGGCCGGATGAACGGTCTATCCTCCTTTATCGAGTGTGCA
AGCTCATTCCGGGGGTTCCGTTGATGCGGCGATATTTAGTCTTCATTTAGCCGGGATTTC
CTCAATTTTAGGGTCTATGAATTTTATTACTACTATTTTTAATATGCGGGCGCCTGGTAT
TACGATGGATAGATTACCTTTATTTGTTTGATCTATTTTAGTAACAACTTACCTTTTAAT
ATTATCTTTACCTGTATTGGCAGGTGCGATAACGATGCTTTTAACAGATAGAAATTTTAA
TACAACTTTTTTCGACCCGGCGGGTGGAGGGGATCCAATATTATTCC
>Stelletta_dichoclada_i715_2
gactttatatttattatttggtgctttttcggggatgataggaacggggtttagttttct
aattagactggaattatcggctcccggatcaATGTTGGGTGATGATCATCTTTATAATGT
CATAATAACTGCTCATGGTCTTATAATGATTTTTTTCTTAGTTATGCCGGTTATGATCGG
GGGGTTTGGAAATTGGTTTGTCCCTCTTTATATTGGAGCTCCGGATATGGCTTTTCCAAG
ACTAAATAATATTAGTTTTTGAGTGTTACCTCCATCATTAATATTATTGTTAGGTTCTGC
TTTTGTTGAACAGGGGGTTGGGGCCGGATGAACGGTCTATCCTCCTTTATCGAGTGTGCA
AGCTCATTCCGGGGGTTCCGTTGATGCGGCGATATTTAGTCTTCATTTAGCCGGGATTTC
CTCAATTTTAGGGTCTATGAATTTTATTACTACTATTTTTAATATGCGGGCGCCTGGTAT
TACGATGGATAGATTACCTTTATTTGTTTGATCTATTTTAGTAACAACTTACCTTTTAAT
ATTATCTTTACCTGTATTGGCAGGTGCGATAACGATGCTTTTAACAGATAGAAATTTTAA
TACAACTTTTTTCGACCCGGCGGGTGGAGGGGATCCAATATTATTCCA
>Stelletta_mediterranea
ggatgatcatctttataatgttataattacagctcatggtcttataatgatttttttctt
agttatgccggttatgatcggggggtttggaaattgatttgtacctctttatattggggc
ccctgatatggcatttccaagattaaataatattagtttttgagtcttacctccatcatt
aatattactgttagggtctgcttttgttgaacagggggttggggccggttgaactgtcta
tcctcctttatcgagtgtgcaagctcattcagggggttcagttgatgcggcgatatttag
tcttcacttagccggtatttcatcaattttaggatctatgaattttataacaactatttt
taatatgcgggcacctggaattacgatggatagattgcctttatttgtttgatctatttt
agtaactacttaccttttaatattatctctccctgtattggccggtgcgataacgatgct
tttaacagatagaaattttaatacaaccttctttgatccggcggggggaggggatccaat
attatttcagcacttattt
>Thenea_muricata_i232
gactttatacttattatttggtgctttttcgggtatgataggtactgggtttagtatgct
tattagactagaactatcggcccccggatcaatgttgggcgacgaccatttatataacgt
catcattactgctcatggtcttataatgatctttttcttagttatgccggttatgatagg
tgggtttgggaattgatttgtccccctctatatcggagccccggatatggcttttccaag
attaaacaatattagtttttgagttttacccccatcattagtactattgctaggttcagc
atttgttgaacaaggggttggagctggatgaacactttatccgccactatctagcgtaca
agctcattcagggggttcggttgatgcagcgatatttagtcttcatttggccgggatttc
ttcaattttagggtctatgaactttattactactatttttaatatgcgggcgcctggtat
tacgatggatagattgcccttatttgtttgatcaattttagtaacaacttaccttttagt
actagccttgcctgtattggcaggtgcgataactatgcttttaacagatagaaactttaa
tacaacctttttcgacccggcgggtggtggagatccaatattatttcaacatttattc
>Craniella_cf_cranium_Folmer_Erp_i416D_
gaccttatacttattatttggtgttttttcgggtataataggaactggatttagtttgct
tattagattagaattatccactcccggactaatgttgggtgacgaccatttatataatgt
tatggtcacggcccacggccttataatgatctttttcttagttatgccggttatgatagg
ggggttcggtaattgaatggttcccctttatatcggggcaccggatatggcttttccaag
attaaacaatattagtttttgagttttacccccttctttaatattactgttaggttctgc
ttttgttgaacaaggggtgggggcaggatgaactctttatccccccttatctagcataca
agctcattttgggggttcagtcgacgcggcaatctttagtcttcatttggccggtatttc
ttcaattttaggggcaatgaattttataactactatctttaatatgcgggcgccggggat
aaccatggatcggttgcctttatttgtttgatcaattttagtaacaacttatttgttatt
attagcgttaccagtattggcgggtgccatcactatgcttttaacagatagaaatttcaa
tacaacgtttttcgatcccgctggcggtggtgatccaatattatttcaacatttattctg
gttctttgggcatccggaagtttatgtactaattctgcctgggtttggaattgtttctca
gattattccaaccttctcggctaaaaaacaaatatttggatacctaggaatggtatatgc
catggtttcaataggaattttaggttttatagtttgagctcatcacatgtttacagttgg
aatggacgccgactccagagcatactttagtgccgcaaccatgataatcgccataccaac
cggaataaaaatctttagttgaatagcaacagtagtagggggctcattgagagtagatac
tcctatgttgtgagccataggatttgtttttttatttacaataggaggattaaccggaat
tgtggtagcaagtagttctttagatgtgctacttcacgacacatattacgttgttgctca
ttttcattatgttttatccatgggggccatatttgctatctttggggggttttattattg
atttggaaaaattactggttattgttacaacgag
>Craniella_cf_cranium_Folmer_Erp_i172_1A
gaccttatacttattatttggtgttttttcgggtataataggaactggatttagtttgct
tattagattagaattatccactcccggactaatgttgggtgacgaccatttatataatgt
tatggtcacggcccacggccttataatgatctttttcttagttatgccggttatgatagg
ggggttcggtaattgaatggttcccctttatatcggggcaccggatatggcttttccaag
attaaacaatattagtttttgagttttacccccttctttaatattactgttaggttctgc
ttttgttgaacaaggggtgggggcaggatgaactctttatccccccttatctagcataca
agctcattttgggggttcagtcgacgcggcaatctttagtcttcatttggccggtatttc
ttcaattttaggggcaatgaattttataactactatctttaatatgcgggcgccggggat
aaccatggatcggttgcctttatttgtttgatcaattttagtaacaacttatttgttatt
attagcgttaccagtattggcgggtgccatcactatgcttttaacagatagaaatttcaa
tacaacgtttttcgatcccgctggcggtggtgatccaatattatttcaacatttattctg
gttctttgggcatccggaagtttatgtactaattctgcctgggtttggaattgtttctca
gattattccaaccttctcggctaaaaaacaaatatttggatacctaggaatggtatatgc
catggtttcaataggaattttaggttttatagtttgagctcatcacatgtttacagttgg
aatggacgccgactccagagcatactttagtgccgcaaccatgataatcgccataccaac
cggaataaaaatctttagttgaatagcaacagtagtagggggctcattgagagtagatac
tcctatgttgtgagccataggatttgtttttttatttacaataggaggattaaccggaat
tgtggtagcaagtagttctttagatgtgctacttcacgacacatattacgttgttgctca
ttttcattatgttttatccatgggggccatatttgctatctttggggggttttattattg
atttggaaaaattactggttattgttacaacgag
>Geodia_phlegraeioides_sp_nov_COLETA5803
gaccttatatttattatttggtgctttttcgggtatgataggaactgggtttagttttct
tattagactagaactatcggctcccgggtcaatgctgggtgacgatcatctttacaatgt
cataattactgcccatggtcttataatgatcttttttttagttatgcctgttatgattgg
gggttttggtaattgatttgttcctctctatatcggagctccggatatggcttttccaag
attgaataatattagtttttgagtattacctccgtcattaatattattattaggttcggc
ttttgttgaacaaggggttggggcaggatgaaccgtttatccgcctctatcgagcgttcc
tgctcattcagggggttcggtagatgcggcgatatttagtcttcatttggccggtatttc
atcaattttaggatctatgaattttattactactatttttaatatgcgggcaccgggtat
tacgatggatagattacctttatttgtttgatctattttagtaacaacttatcttttaat
attatctttacctgttttagcgggggcaataactatgcttttaacagatagaaattttaa
tacaaccttttttgacccggcgggaggtggggatccaatattatttcagcacttattt
>Geodia_phlegraeioides_sp_nov_COLETA6243
gaccttatatttattatttggtgctttttcgggtatgataggaactgggtttagttttct
tattagactagaactatcggctcccgggtcaatgctgggtgacgatcatctttacaatgt
cataattactgcccatggtcttataatgatcttttttttagttatgcctgttatgattgg
gggttttggtaattgatttgttcctctctatatcggagctccggatatggcttttccaag
attgaataatattagtttttgagtattacctccgtcattaatattattattaggttcggc
ttttgttgaacaaggggttggggcaggatgaaccgtttatccgcctctatcgagcgttcc
tgctcattcagggggttcggtagatgcggcgatatttagtcttcatttggccggtatttc
atcaattttaggatctatgaattttattactactatttttaatatgcgggcaccgggtat
tacgatggatagattacctttatttgtttgatctattttagtaacaacttatcttttaat
attatctttacctgttttagcgggggcaataactatgcttttaacagatagaaattttaa
tacaaccttttttgacccggcgggaggtggggatccaatattatttcagcacttattt
>Geodia_phlegraeioides_sp_nov_MNCN_P224_11BT25
tatttggtgctttttcgggtatgataggaactgggtttagttttcttattagactagaac
tatcggctcccgggtcaatgctgggtgacgatcatctttacaatgtcataattactgccc
atggtcttataatgatcttttttttagttatgcctgttatgattgggggttttggtaatt
gatttgttcctctctatatcggagctccggatatggcttttccaagattgaataatatta
gtttttgagtattacctccgtcattaatattattattaggttcggcttttgttgaacaag
gggttggggcaggatgaaccgtttatccgcctctatcgagcgttcctgctcattcagggg
gttcggtagatgcggcgatatttagtcttcatttggccggtatttcatcaattttaggat
ctatgaattttattactactatttttaatatgcgggcaccgggtattacgatggatagat
tacctttatttgtttgatctattttagtaacaacttatcttttaatattatctttacctg
ttttagcgggggcaataactatgcttttaacagatagaaattttaatacaaccttttttg
acccggcgggaggtggggatccaatattatttcagcacttattt
>Geodia_phlegraeioides_sp_nov_DR15_869c
gaccttatatttattatttggtgctttttcgggtatgataggaactgggtttagttttct
tattagactagaactatcggctcccgggtcaatgctgggtgacgatcatctttacaatgt
cataattactgcccatggtcttataatgatcttttttttagttatgcctgttatgattgg
gggttttggtaattgatttgttcctctctatatcggagctccggatatggcttttccaag
attgaataatattagtttttgagtattacctccgtcattaatattattattaggttcggc
ttttgttgaacaaggggttggggcaggatgaaccgtttatccgcctctatcgagcgttcc
tgctcattcagggggttcggtagatgcggcgatatttagtcttcatttggccggtatttc
atcaattttaggatctatgaattttattactactatttttaatatgcgggcaccgggtat
tacgatggatagattacctttatttgtttgatctattttagtaacaacttatcttttaat
attatctttacctgttttagcgggggcaataactatgcttttaacagatagaaattttaa
tacaaccttttttgacccggcgggaggtggggatccaatattatttcagcacttattt
